# Supplementary material for: Combined Gamma Conglutin and Lupanine Treatment Exhibits In Vivo an Enhanced Antidiabetic Effect by Modulating the Liver Gene Expression Profile
Source: Pharmaceuticals (Basel). 2023 Jan 13;16(1):117. doi: 10.3390/ph16010117 (PMC9867068; doi:10.3390/ph16010117)
Supplement: Supplementary file 1 [file pharmaceuticals-16-00117-s001.zip]

Archive with 1 entries (1 files):
- pharmaceuticals-2095458-supplementary.pdf
